# Supplementary material for: Mechanistic insights into the key marine dimethylsulfoniopropionate synthesis enzyme DsyB/DSYB
Source: mLife. 2022 Jun 15;1(2):114–30. doi: 10.1002/mlf2.12030 (PMC10989797; doi:10.1002/mlf2.12030)
Supplement: Supplementary file 2 — Supporting information. [file MLF2-1-114-s004.xlsx]

## Sheet: Sheet1
Supplementary Table 2: Known DMSP-synthesising bacterial isolates and which (if any) DMSP synthesis gene they contain
Class	Strain	Presence of dsyB	Presence of mmtN	Presence of burB	Reference
α-proteobacteria	Altererythrobacter xiamenensis ZXX143	-	-	-	Zheng et al, 2020
α-proteobacteria	Amorphus coralli DSM19760	+	-	-	Curson et al, 2017
α-proteobacteria	Amorphus suaedae ADSW12	+	-	-	Liu et al, 2021
α-proteobacteria	Amorphus suaedae ADSW13	+	-	-	Liu et al, 2021
α-proteobacteria	Amorphus suaedae ADSW14	+	-	-	Liu et al, 2021
α-proteobacteria	Amorphus suaedae ADSW24	+	-	-	Liu et al, 2021
α-proteobacteria	Amorphus suaedae ADSW25-1	+	-	-	Liu et al, 2021
α-proteobacteria	Acuticoccus yangtzensis ADSW29	+	-	-	Liu et al, 2021
α-proteobacteria	Erythrobacter citreus RT29	-	-	-	Zheng et al, 2020
α-proteobacteria	Erythrobacter citreus ZYF708	-	-	-	Zheng et al, 2020
α-proteobacteria	Erythrobacter flavus RF22	-	-	-	Zheng et al, 2020
α-proteobacteria	Erythrobacter vulgaris RO71	-	-	-	Zheng et al, 2020
α-proteobacteria	Hyphomonas atlantica EZ43	-	-	-	Zheng et al, 2020
α-proteobacteria	Labrenzia aggregata BDSS12	+	-	-	Liu et al, 2021
α-proteobacteria	Labrenzia aggregata DSW02	+	-	-	Liu et al, 2021
α-proteobacteria	Labrenzia aggregata IAM12614	+	-	-	Curson et al, 2017
α-proteobacteria	Labrenzia aggregata LZB033	+	-	-	Curson et al, 2017
α-proteobacteria	Labrenzia aggregata RF14	+	-	-	Zheng et al, 2020
α-proteobacteria	Labrenzia aggregata ZYF703	+	-	-	Zheng et al, 2020
α-proteobacteria	Labrenzia aggregata ZYF612	+	-	-	Zheng et al, 2020
α-proteobacteria	Labrenzia aggregata ZYF403	+	-	-	Zheng et al, 2020
α-proteobacteria	Labrenzia alexandrii BESS24	+	-	-	Liu et al, 2021
α-proteobacteria	Labrenzia sp. BW4	+	-	-	Williams et al, 2019
α-proteobacteria	Labrenzia suaedae AESS21	+	-	-	Liu et al, 2021
α-proteobacteria	Labrenzia suaedae AESS44	+	-	-	Liu et al, 2021
α-proteobacteria	Labrenzia suaedae AESS46	+	-	-	Liu et al, 2021
α-proteobacteria	Labrenzia suaedae BESS04	+	-	-	Liu et al, 2021
α-proteobacteria	Labrenzia suaedae BESS05	+	-	-	Liu et al, 2021
α-proteobacteria	Labrenzia suaedae BESS10	-	-	-	Liu et al, 2021
α-proteobacteria	Labrenzia suaedae BESS13	+	-	-	Liu et al, 2021
α-proteobacteria	Labrenzia suaedae BESS15	+	-	-	Liu et al, 2021
α-proteobacteria	Labrenzia suaedae BESS17	+	-	-	Liu et al, 2021
α-proteobacteria	Labrenzia suaedae BESS25	+	-	-	Liu et al, 2021
α-proteobacteria	Maritimibacter alkaliphilus ZXX238	+	-	-	Zheng et al, 2020
α-proteobacteria	Maritimibacter alkaliphilus F3	+	-	-	Zheng et al, 2020
α-proteobacteria	Novosphingobium sp. BW1	-	+	-	Williams et al, 2019
α-proteobacteria	Oceanicola litoreus EBW16	+	-	-	Liu et al, 2021
α-proteobacteria	Oceanicola sp. BW9	+	-	-	Williams et al, 2019
α-proteobacteria	Paracoccus oceanense ZXX190	+	-	-	Zheng et al, 2020
α-proteobacteria	Pelagibaca bermudensis ADBW18	+	-	-	Liu et al, 2021
α-proteobacteria	Pelagibaca bermudensis BDBW05	+	-	-	Liu et al, 2021
α-proteobacteria	Pelagibaca bermudensis BDBW16	+	-	-	Liu et al, 2021
α-proteobacteria	Pelagibaca bermudensis HTCC2601	+	-	-	Curson et al, 2017
α-proteobacteria	Pelagibaca bermudensis LZD001	+	-	-	Liu et al, 2021
α-proteobacteria	Pelagibaca bermudensis LZD019	+	-	-	Liu et al, 2021
α-proteobacteria	Pelagibaca bermudensis LZD031	+	-	-	Liu et al, 2021
α-proteobacteria	Pelagibaca bermudensis LZD033	+	-	-	Liu et al, 2021
α-proteobacteria	Pelagibaca bermudensis LZD040	+	-	-	Liu et al, 2021
α-proteobacteria	Pelagibaca bermudensis LZD042	+	-	-	Liu et al, 2021
α-proteobacteria	Pelagibaca bermudensis LZD043	+	-	-	Liu et al, 2021
α-proteobacteria	Pelagibaca bermudensis LZD044	+	-	-	Liu et al, 2021
α-proteobacteria	Pelagibaca bermudensis ZYFB032	+	-	-	Liu et al, 2021
α-proteobacteria	Pelagibaca bermudensis ZYF642	+	-	-	Zheng et al, 2020
α-proteobacteria	Poseidonocella pacifica DSW17	+	-	-	Liu et al, 2021
α-proteobacteria	Pseudooceanicola antarcticus BDSW03	+	-	-	Liu et al, 2021
α-proteobacteria	Pseudooceanicola antarcticus BDSW11	+	-	-	Liu et al, 2021
α-proteobacteria	Pseudooceanicola antarcticus BDSW15	+	-	-	Liu et al, 2021
α-proteobacteria	Pseudooceanicola antarcticus BDSW19	+	-	-	Liu et al, 2021
α-proteobacteria	Pseudooceanicola antarcticus BDSW30	+	-	-	Liu et al, 2021
α-proteobacteria	Pseudooceanicola batsensis HTCC2597	+	-	-	Curson et al, 2017
α-proteobacteria	Pseudooceanicola nanhaiensis LZB062	+	-	-	Liu et al, 2021
α-proteobacteria	Pseudooceanicola nanhaiensis ZXX049	+	-	-	Zheng et al, 2020
α-proteobacteria	Pseudooceanicola nanhaiensis ZYF240	+	-	-	Zheng et al, 2020
α-proteobacteria	Pseudooceanicola nanhaiensis ZYF258	+	-	-	Zheng et al, 2020
α-proteobacteria	Pseudooceanicola sp. BW3	+	-	-	Williams et al, 2019
α-proteobacteria	Rhodobacterales bacterium sp. BW5	+	+	-	Williams et al, 2019
α-proteobacteria	Rhodobacter sp. BW8	+	-	-	Williams et al, 2019
α-proteobacteria	Roseovarius indicus DSM 26383	+	+	-	Williams et al, 2019
α-proteobacteria	Roseovarius indicus ZYF522	+	+	-	Zheng et al, 2020
α-proteobacteria	Sagittula stellata E-37	+	-	-	Curson et al, 2017
α-proteobacteria	Sagittula stellata EO36	+	-	-	Zheng et al, 2020
α-proteobacteria	Sagittula stellata ZXX212	+	-	-	Zheng et al, 2020
α-proteobacteria	Sediminimonas qiaohouensis DSM21189	+	-	-	Curson et al, 2017
α-proteobacteria	Stappia sp. BW2	+	-	-	Williams et al, 2019
α-proteobacteria	Stappia taiwanensis ADSS11-1	+	-	-	Liu et al, 2021
α-proteobacteria	Stappia taiwanensis ADSS19	+	-	-	Liu et al, 2021
α-proteobacteria	Stappia taiwanensis ADSS20	+	-	-	Liu et al, 2021
α-proteobacteria	Stappia taiwanensis ADSS28	+	-	-	Liu et al, 2021
α-proteobacteria	Sulfitobacter dubis BDSS02	+	-	-	Liu et al, 2021
α-proteobacteria	Sulfitobacter dubis BDSS04	-	-	-	Liu et al, 2021
α-proteobacteria	Sulfitobacter dubis BDSS19	-	-	-	Liu et al, 2021
α-proteobacteria	Thalassospira profundimaris BEBW06	-	+	-	Liu et al, 2021
α-proteobacteria	Thalassospira profundimaris BEBW11	-	+	-	Liu et al, 2021
α-proteobacteria	Thalassospira profundimaris BEBW19	-	+	-	Liu et al, 2021
α-proteobacteria	Thalassospira profundimaris BEBW25-2	-	+	-	Liu et al, 2021
α-proteobacteria	Thalassospira profundimaris BEBW31-1	-	+	-	Liu et al, 2021
α-proteobacteria	Thalassospira profundimaris BEBW31-2	-	+	-	Liu et al, 2021
α-proteobacteria	Thalassospira profundimaris DSM 17430 (J595)	-	+	-	Williams et al, 2019
α-proteobacteria	Thalassobaculum salexigens DSM19539	+	-	-	Curson et al, 2017
α-proteobacteria	Thalassospira tepidiphila BEBW28	-	+	-	Liu et al, 2021
α-proteobacteria	Thalassospira tepidiphila BEBW32	-	+	-	Liu et al, 2021
β-proteobacteria	Burkholderia thailandensis E264	-	-	+	Trottmann et al, 2020
𝛿-proteobacteria	Pseudobacteriovorax antillogorgiicola DSM 103413	-	Contains homologue of plant-like MMT		Williams et al, 2019
γ-proteobacteria	Alteromonas sp. BW7	-	+	-	Williams et al, 2019
𝛾-proteobacteria	Halomonas saccharevitans LZD012	-	-	-	Liu et al, 2021
γ-proteobacteria	Halomonas saccharevitans RT37	-	-	-	Zheng et al, 2020
γ-proteobacteria	Halomonas alimentaria EF61	-	-	-	Zheng et al, 2020
γ-proteobacteria	Halomonas saccharevitans ZXX174	-	-	-	Zheng et al, 2020
γ-proteobacteria	Luteimonas terrae ZXX189	-	-	-	Zheng et al, 2020
𝛾-proteobacteria	Marinobacter adhaerens AESS51-2	-	-	-	Liu et al, 2021
γ-proteobacteria	Marinobacter vinifirmus ZXX173	-	-	-	Zheng et al, 2020
𝛾-proteobacteria	Marinobacter algicola LZD059	-	-	-	Liu et al, 2021
				-
𝛾-proteobacteria	Marinobacter lipolyticus AESS41	-	-		Liu et al, 2021
				-
𝛾-proteobacteria	Marinobacter salarius DSW18	-	-		Liu et al, 2021
				-
𝛾-proteobacteria	Marinobacter salsuginis LZD060	-	-		Liu et al, 2021
				-
γ-proteobacteria	Marinobacter sp. BW6	-	-		Williams et al, 2019
				-
𝛾-proteobacteria	Nocardiopsis chromatogenes DSM 44844	-	+		Williams et al, 2019
				-
𝛾-proteobacteria	Streptomyces mobaraensis DSM 40847	-	+		Williams et al, 2019
Actinobacteria	Mycobacterium poriferae ZYF656	-	-	-	Zheng et al, 2020
Actinobacteria	Ponticoccus litoralis RF3	+	-	-	Zheng et al, 2020
Bacilli	Bacillus boroniphilus ESS08	-	-	-	Liu et al, 2021
Percentage of isolates containing dsyB		0.658
Percentage of isolates containing mmtN		0.144
Percentage of isolates containing both dsyB and mmtN		0.027
Percentage of isolates containing burB		0.009
