# Supplementary material for: Mechanistic insights into the key marine dimethylsulfoniopropionate synthesis enzyme DsyB/DSYB
Source: mLife. 2022 Jun 15;1(2):114–30. doi: 10.1002/mlf2.12030 (PMC10989797; doi:10.1002/mlf2.12030)
Supplement: Supplementary file 3 — Supporting information. [file MLF2-1-114-s002.xlsx]

## Sheet: Sheet1
Supplementary Table 3: Eukaryotic transcriptomes from the Marine Microbial Eukaryote Transcriptome Sequencing Project (MMETSP) that contain DSYB and/or TpMMT, and if they have been shown to produce DMSP
Phylum	Class	Species	Copies of DSYB	Copies of TpMMT	Percentage identity to TpMMT	DMSP Production	Reference
Bacillariophyta	Bacillariophyceae	Cylindrotheca closterium KMMCC_B 181	0	1	0.71	+	Keller et al, 1989
Bacillariophyta	Bacillariophyceae	Licmophora paradoxa CCMP2313	1	0		NT*
Bacillariophyta	Bacillariophyceae	Nitzschia punctata CCMP561	1	0		NT
Bacillariophyta	Bacillariophyceae	Pseudo-nitzschia delicatissima UNC1205	1	0		NT
Bacillariophyta	Bacillariophyceae	Pseudo-nitzschia fradulenta WWA7	5	0		NT
Bacillariophyta	Coscinodiscophyceae	Detonula confervacea CCMP353	0	1	0.73	NT
Bacillariophyta	Coscinodiscophyceae	Extubocellulus spinifer CCMP396	0	1	0.74	NT
Bacillariophyta	Coscinodiscophyceae	Skeletonema dohrnii SkelB	1	1	0.73	NT
Bacillariophyta	Coscinodiscophyceae	Skeletonema grethea CCMP1804	0	1	0.7	NT
Bacillariophyta	Coscinodiscophyceae	Skeletonema japonicum CCMP2506	1	1	0.7	NT
Bacillariophyta	Coscinodiscophyceae	Skeletonema marinoi FE60	2	0		NT
Bacillariophyta	Coscinodiscophyceae	Skeletonema marinoi FE7	1	1	0.7	NT
Bacillariophyta	Coscinodiscophyceae	Skeletonema marinoi SkelA	1	0		NT
Bacillariophyta	Coscinodiscophyceae	Skeletonema marinoi UNC1201	1	1	0.7	NT
Bacillariophyta	Coscinodiscophyceae	Skeletonema menzelii CCMP793	0	1	0.72	NT
Bacillariophyta	Coscinodiscophyceae	Skeletonema costatum 1716	0	1	0.73	NT
Bacillariophyta	Coscinodiscophyceae	Thalassiosira antarctica CCMP982	1	0		NT
Bacillariophyta	Coscinodiscophyceae	Thalassiosira gravida GMp14c1	0	1	0.76	NT
Bacillariophyta	Coscinodiscophyceae	Thalassiosira miniscula CCMP1093	1	1	0.78	NT
Bacillariophyta	Coscinodiscophyceae	Thalassiosira oceanica CCMP1005†	0	1	0.76	+	Bucciarelli et al, 2013
Bacillariophyta	Coscinodiscophyceae	Thalassiosira pseudonana CCMP1335†	0	1	1	+	Keller et al, 1996
Bacillariophyta	Coscinodiscophyceae	Thalassiosira punctigera Tpunct2005C2	1	1	0.81	NT
Bacillariophyta	Coscinodiscophyceae	Thalassiosira rotula CCMP3096	0	1	0.77	NT
Bacillariophyta	Coscinodiscophyceae	Thalassiosira rotula GSO102	0	1	0.77	NT
Bacillariophyta	Coscinodiscophyceae	Thalassiosira sp NH16	3	1	0.84	NT
Ciliophora	Litostomatea	Mesodinium pulex SPMC105	1	0		NT
Ciliophora	Spirotrichea	Strombidinopsis acuminatum SPMC142	2	0		NT
Dinophyta	Dinophyceae	Alexandrium andersonii CCMP2222	1	0		-	Meng et al, 2018
Dinophyta	Dinophyceae	Alexandrium catenella OF101	3	0		+	Caruana et al, 2020
Dinophyta	Dinophyceae	Alexandrium margalefi AMGDE01CS 322	2	0		-	Meng et al, 2018
Dinophyta	Dinophyceae	Alexandrium monilatum CCMP3105	12	0		-	Meng et al, 2018
Dinophyta	Dinophyceae	Alexandrium temarense CCMP1771	2	0		+	Wolfe et al, 2002
Dinophyta	Dinophyceae	Amphidinium carterae CCMP1314	1	0		+	Keller et al, 1989
Dinophyta	Dinophyceae	Amphidinium massartii CS259	1	0		-	Meng et al, 2018
Dinophyta	Dinophyceae	Azadinium spinosum 3D9	3	0		-	Meng et al, 2018
Dinophyta	Dinophyceae	Ceratium fusus PA161109	2	0		-	Meng et al, 2018
Dinophyta	Dinophyceae	Crypthecodinium cohnii Seligo	5	0		+	Keller et al, 1989
Dinophyta	Dinophyceae	Durinskia baltica CSIRO_CS 38	3	0		-	Meng et al, 2018
Dinophyta	Dinophyceae	Gambierdiscus australes CAWD149	1	0		-	Meng et al, 2018
Dinophyta	Dinophyceae	Glenodinium foliaceum CCAP1116_3	3	0		-	Meng et al, 2018
Dinophyta	Dinophyceae	Gonyaulax spinifera CCMP409	3	0		+	Keller et al, 1989
Dinophyta	Dinophyceae	Gymnodinium catenatum GC744	1	0		-	Meng et al, 2018
Dinophyta	Dinophyceae	Heterocapsa arctica CCMP445	2	0		-	Meng et al, 2018
Dinophyta	Dinophyceae	Heterocapsa rotundata SCCAP_K 0483	1	0		+	Royer et al, 2021
Dinophyta	Dinophyceae	Heterocapsa triquetra CCMP448	1	0		+	Caruana et al, 2012
Dinophyta	Dinophyceae	Karenia brevis CCMP2229	4	0		NT
Dinophyta	Dinophyceae	Karenia brevis SP1	8	0		NT
Dinophyta	Dinophyceae	Karenia brevis SP3	7	0		NT
Dinophyta	Dinophyceae	Karenia brevis Wilson	5	0		NT
Dinophyta	Dinophyceae	Karlodinium micrum CCMP2283	2	0		+	Caruana et al, 2012
Dinophyta	Dinophyceae	Kryptoperidinium foliaceum CCMP1326	7	0		+	Caruana et al, 2012
Dinophyta	Dinophyceae	Lingulodinium polyedra CCMP1738	6	0		+	Caruana et al, 2014
Dinophyta	Dinophyceae	Noctiluca scintillans	1	0		-	Meng et al, 2018
Dinophyta	Dinophyceae	Pelagodinium beii RCC1491	3	0		+	Gutierrez-Rodriguez et al, 2017
Dinophyta	Dinophyceae	Peridinium aciculiferum PAER_2	3	0		NT
Dinophyta	Dinophyceae	Polarella glacialis CCMP1383	3	0		+	Caruana et al, 2012
Dinophyta	Dinophyceae	Polarella glacialis CCMP2088	1	0		NT
Dinophyta	Dinophyceae	Prorocentrum minimum CCMP1329	2	0		+	Keller et al, 1996
Dinophyta	Dinophyceae	Prorocentrum minimum CCMP2233	3	0		NT
Dinophyta	Dinophyceae	Protoceratium reticulatum CCCM535(CCMP1889)	4	0		-	Meng et al, 2018
Dinophyta	Dinophyceae	Pyrodinium bahamense pbaha01	1	0		-	Meng et al, 2018
Dinophyta	Dinophyceae	Scrippsiella hangoei SHTV5	3	0		-	Meng et al, 2018
Dinophyta	Dinophyceae	Scrippsiella hangoei SHHI_4	3	0		NT
Dinophyta	Dinophyceae	Scrippsiella trochoidea CCMP3099	5	0		NT
Dinophyta	Dinophyceae	Symbiodinium kawagutii CCMP2468	1	0		NT
Dinophyta	Dinophyceae	Symbiodinium sp C1	2	0		NT
Dinophyta	Dinophyceae	Symbiodinium sp C15	1	0		NT
Dinophyta	Dinophyceae	Symbiodinium sp CCMP2430	2	0		NT
Dinophyta	Dinophyceae	Symbiodinium sp CCMP421	5	0		+	Yost and Mitchelmore, 2009
Dinophyta	Dinophyceae	Symbiodinium sp Mp	2	0		NT
Dinophyta	Dinophyceae	Togula jolla CCCM725	5	0		-	Meng et al, 2018
Haptophyta	Coccolithophyceae	Scyphosphaera apsteinii RCC1455	1	0		-	Franklin et al, 2010
Haptophyta	Prymnesiophyceae	Calcidiscus leptoporus RCC1130	1	0		+	Franklin et al, 2010
Haptophyta	Prymnesiophyceae	Chrysochromulina brevifilum UTEX_LB985	1	0		NT
Haptophyta	Prymnesiophyceae	Chrysochromulina ericina CCMP281	1	0		+	Keller et al, 1989
Haptophyta	Prymnesiophyceae	Chrysochromulina polylepis CCMP1757	1	0		NT
Haptophyta	Prymnesiophyceae	Chrysochromulina polylepis UIO037	1	0		NT
Haptophyta	Prymnesiophyceae	Chrysochromulina rotalis UIO044	1	0		NT
Haptophyta	Prymnesiophyceae	Coccolithus pelagicus sp braarudi PLY182g	1	0		NT
Haptophyta	Prymnesiophyceae	Emiliania huxleyi 374	1	0		+	Steinke et al, 1998
Haptophyta	Prymnesiophyceae	Emiliania huxleyi 379	1	0		+	Steinke et al, 1998
Haptophyta	Prymnesiophyceae	Emiliania huxleyi CCMP370	2	0		+	Franklin et al, 2010
Haptophyta	Prymnesiophyceae	Emiliania huxleyi PLYM219	1	0		NT
Haptophyta	Prymnesiophyceae	Gephyrocapsa oceanica RCC1303	1	0		+	Franklin et al, 2010
Haptophyta	Prymnesiophyceae	Imantonia sp RCC918	1	0		NT
Haptophyta	Prymnesiophyceae	Isochrysis galbana CCMP1323	2	0		+	Spielmeyer et al, 2011
Haptophyta	Prymnesiophyceae	Isochrysis sp CCMP1244	1	0		NT
Haptophyta	Prymnesiophyceae	Isochrysis sp CCMP1324	1	0		NT
Haptophyta	Prymnesiophyceae	Phaeocystis antarctica	1	0		+	Kinsey et al, 2016
Haptophyta	Prymnesiophyceae	Phaeocystis antarctica CCMP1374	1	0		NT
Haptophyta	Prymnesiophyceae	Pleurochrysis carterae CCMP645	1	0		NT
Haptophyta	Prymnesiophyceae	Prymnesium parvum Texoma1	2	0		NT
Ochrophyta	Dictyochophyceae	Dictyocha speculum CCMP1381	1	0		NT
Ochrophyta	Dictyochophyceae	Florenciella parvula CCMP2471	1	0		NT
Ochrophyta	Dictyochophyceae	Pseudopedinella elastica CCMP716	1	0		NT
Ochrophyta	Pelagophyceae	Aureococcus anophagefferens CCMP1850	1	0		NT
Ochrophyta	Pelagophyceae	Pelagococcus subviridis CCMP1429	1	0		NT
Ochrophyta	Synurophyceae	Dinophysis acuminata DAEP01	4	0		+	Jean et al, 2005
*strains with no tested DMSP data
†strains in which TpMMT has been ratified
