# Supplementary material for: Mechanistic insights into the key marine dimethylsulfoniopropionate synthesis enzyme DsyB/DSYB
Source: mLife. 2022 Jun 15;1(2):114–30. doi: 10.1002/mlf2.12030 (PMC10989797; doi:10.1002/mlf2.12030)
Supplement: Supplementary file 4 — Supporting information. [file MLF2-1-114-s003.xlsx]

## Sheet: Sheet1
Supplementary Table 4: Summary of MMETSP transcriptomes and which (if any) DMSP synthesis genes they contain
	Dinoflagellates	Haptophytes	Diatoms	Ochrophyta	Chlorophyta	Other
Total transcriptomes	61	30	82	39	49	98
Those containing DSYB	47	24	15	7	0	3
Range in number of DSYB copies	1 to 12	1 to 2	1 to 5	1 to 4	-	1 to 2
Those containing DSYD	0	0	17	0	0	0
Range in number of DSYD copies	-	-	1	-	-	-
Those containg both DSYB and DSYD	0	0	7	0	0	0
